# Supplementary material for: Development of a Machine-Learning Model for Prediction of Extubation Failure in Patients with Difficult Airways after General Anesthesia of Head, Neck, and Maxillofacial Surgeries
Source: J Clin Med. 2023 Jan 30;12(3):1066. doi: 10.3390/jcm12031066 (PMC9917752; doi:10.3390/jcm12031066)
Supplement: Supplementary file 1 [file jcm-12-01066-s001.zip]

Archive with 1 entries (1 files):
- jcm-2178968-supplementary.pdf
